# Supplementary material for: Characterization and Modification of Light-Sensitive Phosphodiesterases from Choanoflagellates
Source: Biomolecules. 2022 Jan 6;12(1):88. doi: 10.3390/biom12010088 (PMC8774190; doi:10.3390/biom12010088)
Supplement: Supplementary file 1 [file biomolecules-12-00088-s001.zip]

Archive with 1 entries (1 files):
- biomolecules-1495314-supplementary.pdf
